# Supplementary material for: ﻿A new species and some new distribution records of the genus Apatetica Westwood from China (Coleoptera, Staphylinidae, Apateticinae)
Source: Zookeys. 2024 Sep 13;1212:65–77. doi: 10.3897/zookeys.1212.130072 (PMC11415618; doi:10.3897/zookeys.1212.130072)
Supplement: XML Treatment for Apatetica angusticollis [file zookeys.1212.130072-treatment1.xml]

<!DOCTYPE tp:taxon-treatment
  PUBLIC "-//TaxonX//DTD Taxonomic Treatment Publishing DTD v0 20100105//EN" "tax-treatment-NSO.dtd">
<tp:taxon-treatment xmlns:tp="http://www.plazi.org/taxpub"><tp:treatment-meta><kwd-group><label>Taxon classification</label><kwd>
              <named-content content-type="kingdom">Animalia</named-content>
            </kwd><kwd>
              <named-content content-type="order">Coleoptera</named-content>
            </kwd><kwd>
              <named-content content-type="family">Staphylinidae</named-content>
            </kwd></kwd-group><mixed-citation publication-type="journal"><person-group><name><surname>Chang</surname><given-names>Jin-Kang</given-names></name><name><surname>Schillhammer</surname><given-names>Harald</given-names></name><name><surname>Tang</surname><given-names>Liang</given-names></name></person-group><article-title>﻿A new species and some new distribution records of the genus <italic><tp:taxon-name><tp:taxon-name-part taxon-name-part-type="genus" reg="Apatetica">Apatetica</tp:taxon-name-part></tp:taxon-name></italic> Westwood from China (<tp:taxon-name><tp:taxon-name-part taxon-name-part-type="order">Coleoptera</tp:taxon-name-part></tp:taxon-name>, <tp:taxon-name><tp:taxon-name-part taxon-name-part-type="family">Staphylinidae</tp:taxon-name-part></tp:taxon-name>, <tp:taxon-name><tp:taxon-name-part taxon-name-part-type="subfamily">Apateticinae</tp:taxon-name-part></tp:taxon-name>)</article-title><source>Zookeys</source><day>13</day><month>09</month><year>2024</year><volume>1212</volume><fpage>65</fpage><lpage>77</lpage><pub-id pub-id-type="doi">10.3897/zookeys.1212.130072</pub-id></mixed-citation></tp:treatment-meta><tp:nomenclature><label>﻿</label><tp:taxon-name>
            <object-id xmlns:xlink="http://www.w3.org/1999/xlink" content-type="arpha" xlink:type="simple">2A8AA915-DE2E-5DB5-A0DA-943F4880260F</object-id>
            <tp:taxon-name-part taxon-name-part-type="genus" reg="Apatetica">Apatetica</tp:taxon-name-part>
            <tp:taxon-name-part taxon-name-part-type="species" reg="angusticollis">angusticollis</tp:taxon-name-part>
            <object-id xmlns:xlink="http://www.w3.org/1999/xlink" content-type="zoobank" xlink:type="simple">https://zoobank.org/4F55802F-3274-44BE-8B3C-B0199C2ACA81</object-id>
          </tp:taxon-name><tp:taxon-authority>Chang, Schillhammer &amp; Tang</tp:taxon-authority><tp:taxon-status xmlns:xlink="http://www.w3.org/1999/xlink" xlink:type="simple">sp. nov.</tp:taxon-status><xref ref-type="fig" rid="F1">Figs 1</xref><xref ref-type="fig" rid="F2">, 2 狭领脊葬隐翅虫</xref></tp:nomenclature><tp:treatment-sec sec-type="material" id="SECID0ETHAC"><title>Material examined.</title><p><bold><italic>Holotype.</italic></bold> China – <bold>Sichuan Prov.</bold> • ♂; glued on a card with labels as follows: “China: Sichuan, Wenchuan County, Zhenghegou; alt. 1456–1615 m; 15 May 2015; Ming-Xia Guo leg; SNCA1111.” “Holotype / <italic><tp:taxon-name><tp:taxon-name-part taxon-name-part-type="genus" reg="Apatetica">Apatetica</tp:taxon-name-part><tp:taxon-name-part taxon-name-part-type="species" reg="angusticollis">angusticollis</tp:taxon-name-part></tp:taxon-name></italic> / Chang, Schillhammer &amp; Tang” [red label]; <abbrev xmlns:xlink="http://www.w3.org/1999/xlink" xlink:title="College of Life Sciences, Shanghai Normal University" id="ABBRID0ELIAC" xlink:type="simple">SHNU</abbrev>. <bold><italic>Paratypes.</italic></bold> China – <bold>Sichuan Prov.</bold> • 1♀, SNCA1114; same data as for holotype; <named-content xmlns:xlink="http://www.w3.org/1999/xlink" content-type="dwc:institutional_code" xlink:title="Naturhistorisches Museum Wien" xlink:href="http://grbio.org/institution/naturhistorisches-museum-wien-1" xlink:type="simple">NMW</named-content> • 2♀♀, SNCA1112, SNCA1113; Dayi County, Xiling Snow Mt.; <named-content xmlns:xlink="http://www.w3.org/1999/xlink" content-type="dwc:verbatimCoordinates" xlink:type="simple"><named-content content-type="geo-json" specific-use="{&#34;type&#34;:&#34;Point&#34;,&#34;coordinates&#34;:[103.194167,30.650000]}" id="NCID0E2IAC" xlink:type="simple">30°38'60"N, 103°10'99"E</named-content></named-content>; alt. 1250 m; 31 Jul 2021; Zhao &amp; Cai leg.; <abbrev xmlns:xlink="http://www.w3.org/1999/xlink" xlink:title="College of Life Sciences, Shanghai Normal University" id="ABBRID0EAJAC" xlink:type="simple">SHNU</abbrev>.</p><fig id="F1" position="float" orientation="portrait"><object-id xmlns:xlink="http://www.w3.org/1999/xlink" content-type="doi" xlink:type="simple">10.3897/zookeys.1212.130072.figure1</object-id><object-id xmlns:xlink="http://www.w3.org/1999/xlink" content-type="arpha" xlink:type="simple">BF1ACC7D-B8D2-5D6F-A110-D223F70F7304</object-id><label>Figure 1.</label><caption><p>living <italic><tp:taxon-name><tp:taxon-name-part taxon-name-part-type="genus" reg="Apatetica">Apatetica</tp:taxon-name-part><tp:taxon-name-part taxon-name-part-type="species" reg="angusticollis">angusticollis</tp:taxon-name-part></tp:taxon-name></italic> sp. nov. (SNCA1112) on decaying grass and leaf litter (photo by Mr. Qing-Hao Zhao, taken in Sichuan, Dayi County, Xiling Snow Mt. on 31 Jul. 2021).</p></caption><graphic xmlns:xlink="http://www.w3.org/1999/xlink" xlink:href="zookeys-1212-065_article-130072__-g001.jpg" position="float" orientation="portrait" xlink:type="simple" id="oo_1133608.jpg"><uri content-type="original_file" xlink:type="simple">https://binary.pensoft.net/fig/1133608</uri></graphic></fig></tp:treatment-sec><tp:treatment-sec sec-type="description" id="SECID0E3JAC"><title>Description.</title><p>Measurements: <abbrev xmlns:xlink="http://www.w3.org/1999/xlink" xlink:title="body length, measured from the anterior margin of the clypeus to the abdominal apex" id="ABBRID0ECKAC" xlink:type="simple">BL</abbrev>: 7.6–7.9 mm, <abbrev xmlns:xlink="http://www.w3.org/1999/xlink" xlink:title="forebody length, measured from the anterior margin of the clypeus to the apex of the elytra" id="ABBRID0EGKAC" xlink:type="simple">FL</abbrev>: 7.0–7.3 mm. <abbrev xmlns:xlink="http://www.w3.org/1999/xlink" xlink:title="width of head including eyes" id="ABBRID0EKKAC" xlink:type="simple">HW</abbrev>: 1.52–1.76 mm, <abbrev xmlns:xlink="http://www.w3.org/1999/xlink" xlink:title="width of pronotum" id="ABBRID0EOKAC" xlink:type="simple">PW</abbrev>: 2.99–3.38 mm, <abbrev xmlns:xlink="http://www.w3.org/1999/xlink" xlink:title="width of elytra" id="ABBRID0ESKAC" xlink:type="simple">EW</abbrev>: 3.19–3.68 mm, <abbrev xmlns:xlink="http://www.w3.org/1999/xlink" xlink:title="length of antennae" id="ABBRID0EWKAC" xlink:type="simple">AL</abbrev>: 4.07–4.12 mm, <abbrev xmlns:xlink="http://www.w3.org/1999/xlink" xlink:title="length of pronotum" id="ABBRID0E1KAC" xlink:type="simple">PL</abbrev>: 1.81–2.16 mm, <abbrev xmlns:xlink="http://www.w3.org/1999/xlink" xlink:title="length of elytra, measured at the widest point" id="ABBRID0E5KAC" xlink:type="simple">EL</abbrev>: 3.99–4.26 mm.</p><p>Body (Fig. <xref ref-type="fig" rid="F2">2A, B</xref>) blackish, lateral margins of pronotum broadly dark reddish-brown; elytra with metallic-greenish hue; antennae, mouth parts and legs dark reddish-brown, femora becoming darker brown distally.</p><fig id="F2" position="float" orientation="portrait"><object-id xmlns:xlink="http://www.w3.org/1999/xlink" content-type="doi" xlink:type="simple">10.3897/zookeys.1212.130072.figure2</object-id><object-id xmlns:xlink="http://www.w3.org/1999/xlink" content-type="arpha" xlink:type="simple">D867679D-5316-5E39-9D93-59AB10D48234</object-id><label>Figure 2.</label><caption><p><italic><tp:taxon-name><tp:taxon-name-part taxon-name-part-type="genus" reg="Apatetica">Apatetica</tp:taxon-name-part><tp:taxon-name-part taxon-name-part-type="species" reg="angusticollis">angusticollis</tp:taxon-name-part></tp:taxon-name></italic> sp. nov. <bold>A–F</bold> SNCA1111 <bold>G</bold> SNCA1112 <bold>A</bold> dorsal habitus <bold>B</bold> ventral habitus <bold>C, D</bold> aedeagus in lateral view <bold>E, F</bold> aedeagus in ventral view <bold>G</bold> female tergite VIII. Scale bars: 2 mm (<bold>A, B</bold>); 0.5 mm (<bold>C–F</bold>); 0.25 mm (<bold>G</bold>).</p></caption><graphic xmlns:xlink="http://www.w3.org/1999/xlink" xlink:href="zookeys-1212-065_article-130072__-g002.jpg" position="float" orientation="portrait" xlink:type="simple" id="oo_1133609.jpg"><uri content-type="original_file" xlink:type="simple">https://binary.pensoft.net/fig/1133609</uri></graphic></fig><p>Head transverse; anterior portion with flat elevation between anterior margin and vertex, sides of elevation glossy; in postero-median portion with a cluster of numerous macropunctures; frons glossy; punctation of portions near inner margin of eye very dense with somewhat elongated punctural grooves. Antennae very long and slender; antennomere 4 approximately 2.5 times as long as broad, 5 three times as long as broad, and 10 approximately twice as long as broad.</p><p>Pronotum approximately 1.6 times as broad as long and 2.0 times as broad as head, broadest in posterior third; anterior margin narrower than head; lateral margins broadly explanate, gradually becoming narrower in anterior half, each with several marginal punctures; disc moderately elevated; punctation of disc coarse, dense laterally and sparser in middle; postero-median portions of disc with irregular impunctate patches.</p><p>Elytra approximately 2.1–2.2 times as long as pronotum; each elytron with nine moderately coarsely punctate striae; intervals flat with micropunctation; lateral apical angles of elytra obtuse. Scutellum weakly transverse. Legs very long and slender.</p><p>Abdomen with microsculpture on tergites VI–VIII.</p><p><bold>Male.</bold> Tergite VIII convex, wedge-shaped; aedeagus (Fig. <xref ref-type="fig" rid="F2">2C–F</xref>) 1.8 mm long; median lobe robust, gradually tapering apicad, with apex moderately obtuse in ventral view; parameres moderately long and slender, apically tapered, and curved ventrad.</p><p><bold>Female.</bold> Tergite VIII (Fig. <xref ref-type="fig" rid="F2">2G</xref>) relatively flat, apically rounded.</p></tp:treatment-sec><tp:treatment-sec sec-type="distribution" id="SECID0EINAC"><title>Distribution.</title><p>China (Sichuan).</p></tp:treatment-sec><tp:treatment-sec sec-type="diagnosis" id="SECID0ENNAC"><title>Diagnosis.</title><p>The new species can be recognized among all known congeners with metallic elytra by the combination of the following characters: antennae and most of the legs reddish brown, pronotum with anterior margin narrower than head, and elytra with obtuse lateral apical angles.</p></tp:treatment-sec><tp:treatment-sec sec-type="etymology" id="SECID0ESNAC"><title>Etymology.</title><p>The specific epithet is an adjective composed of the Latin adjective angustus (narrow) and the Latin noun collum (the neck). It alludes to the narrow anterior margin of the pronotum.</p></tp:treatment-sec></tp:taxon-treatment>
