# Supplementary material for: ﻿A new species and some new distribution records of the genus Apatetica Westwood from China (Coleoptera, Staphylinidae, Apateticinae)
Source: Zookeys. 2024 Sep 13;1212:65–77. doi: 10.3897/zookeys.1212.130072 (PMC11415618; doi:10.3897/zookeys.1212.130072)
Supplement: XML Treatment for Apatetica confusa [file zookeys.1212.130072-treatment2.xml]

<!DOCTYPE tp:taxon-treatment
  PUBLIC "-//TaxonX//DTD Taxonomic Treatment Publishing DTD v0 20100105//EN" "tax-treatment-NSO.dtd">
<tp:taxon-treatment xmlns:tp="http://www.plazi.org/taxpub"><tp:treatment-meta><kwd-group><label>Taxon classification</label><kwd>
              <named-content content-type="kingdom">Animalia</named-content>
            </kwd><kwd>
              <named-content content-type="order">Coleoptera</named-content>
            </kwd><kwd>
              <named-content content-type="family">Staphylinidae</named-content>
            </kwd></kwd-group><mixed-citation publication-type="journal"><person-group><name><surname>Chang</surname><given-names>Jin-Kang</given-names></name><name><surname>Schillhammer</surname><given-names>Harald</given-names></name><name><surname>Tang</surname><given-names>Liang</given-names></name></person-group><article-title>﻿A new species and some new distribution records of the genus <italic><tp:taxon-name><tp:taxon-name-part taxon-name-part-type="genus" reg="Apatetica">Apatetica</tp:taxon-name-part></tp:taxon-name></italic> Westwood from China (<tp:taxon-name><tp:taxon-name-part taxon-name-part-type="order">Coleoptera</tp:taxon-name-part></tp:taxon-name>, <tp:taxon-name><tp:taxon-name-part taxon-name-part-type="family">Staphylinidae</tp:taxon-name-part></tp:taxon-name>, <tp:taxon-name><tp:taxon-name-part taxon-name-part-type="subfamily">Apateticinae</tp:taxon-name-part></tp:taxon-name>)</article-title><source>Zookeys</source><day>13</day><month>09</month><year>2024</year><volume>1212</volume><fpage>65</fpage><lpage>77</lpage><pub-id pub-id-type="doi">10.3897/zookeys.1212.130072</pub-id></mixed-citation></tp:treatment-meta><tp:nomenclature><label>﻿</label><tp:taxon-name>
            <object-id xmlns:xlink="http://www.w3.org/1999/xlink" content-type="arpha" xlink:type="simple">A3139B64-4A6E-5414-9AF9-57FFF89F4970</object-id>
            <tp:taxon-name-part taxon-name-part-type="genus" reg="Apatetica">Apatetica</tp:taxon-name-part>
            <tp:taxon-name-part taxon-name-part-type="species" reg="confusa">confusa</tp:taxon-name-part>
          </tp:taxon-name><tp:taxon-authority>Assing, 2018</tp:taxon-authority><xref ref-type="fig" rid="F3">Fig. 3 蛊惑脊葬隐翅虫</xref><tp:nomenclature-citation-list><tp:nomenclature-citation><tp:taxon-name>
                <tp:taxon-name-part taxon-name-part-type="genus" reg="Apatetica">Apatetica</tp:taxon-name-part>
                <tp:taxon-name-part taxon-name-part-type="species" reg="confusa">confusa</tp:taxon-name-part>
              </tp:taxon-name><comment>Assing, 2018: 351.</comment></tp:nomenclature-citation></tp:nomenclature-citation-list></tp:nomenclature><tp:treatment-sec sec-type="material" id="SECID0EOPAC"><title>Material examined.</title><p>China – <bold>Yunnan Prov.</bold> • 4♂♂, 3♀♀, SNCA1117–SNCA1123; Gongshan Hsien, Dulongjiang Country, Maku Village; <named-content xmlns:xlink="http://www.w3.org/1999/xlink" content-type="dwc:verbatimCoordinates" xlink:type="simple"><named-content content-type="geo-json" specific-use="{&#34;type&#34;:&#34;Point&#34;,&#34;coordinates&#34;:[98.302222,27.682500]}" id="NCID0EZPAC" xlink:type="simple">27°40'57"N, 98°18'08"E</named-content></named-content>; alt. 1250 m; 24 Apr 2015; Wen-Xuan Bi leg.; <abbrev xmlns:xlink="http://www.w3.org/1999/xlink" xlink:title="College of Life Sciences, Shanghai Normal University" id="ABBRID0E5PAC" xlink:type="simple">SHNU</abbrev>.</p><fig id="F3" position="float" orientation="portrait"><object-id xmlns:xlink="http://www.w3.org/1999/xlink" content-type="doi" xlink:type="simple">10.3897/zookeys.1212.130072.figure3</object-id><object-id xmlns:xlink="http://www.w3.org/1999/xlink" content-type="arpha" xlink:type="simple">47F51881-4778-56AD-B283-5081A9CE7F2F</object-id><label>Figure 3.</label><caption><p><italic><tp:taxon-name><tp:taxon-name-part taxon-name-part-type="genus" reg="Apatetica">Apatetica</tp:taxon-name-part><tp:taxon-name-part taxon-name-part-type="species" reg="confusa">confusa</tp:taxon-name-part></tp:taxon-name></italic><bold>A–F</bold> SNCA1117 <bold>G</bold> SNCA1118 <bold>A</bold> dorsal habitus <bold>B</bold> ventral habitus <bold>C, D</bold> aedeagus in lateral view <bold>E, F</bold> aedeagus in ventral view <bold>G</bold> female tergite VIII. Scale bars: 2 mm (<bold>A, B</bold>); 0.5 mm (<bold>C–F</bold>); 0.25 mm (<bold>G</bold>).</p></caption><graphic xmlns:xlink="http://www.w3.org/1999/xlink" xlink:href="zookeys-1212-065_article-130072__-g003.jpg" position="float" orientation="portrait" xlink:type="simple" id="oo_1133610.jpg"><uri content-type="original_file" xlink:type="simple">https://binary.pensoft.net/fig/1133610</uri></graphic></fig></tp:treatment-sec><tp:treatment-sec sec-type="description" id="SECID0EPBAE"><title>Measurements.</title><p><abbrev xmlns:xlink="http://www.w3.org/1999/xlink" xlink:title="body length, measured from the anterior margin of the clypeus to the abdominal apex" id="ABBRID0EVBAE" xlink:type="simple">BL</abbrev>: 8.4–9.1 mm, <abbrev xmlns:xlink="http://www.w3.org/1999/xlink" xlink:title="forebody length, measured from the anterior margin of the clypeus to the apex of the elytra" id="ABBRID0EZBAE" xlink:type="simple">FL</abbrev>: 7.3–8.1 mm. <abbrev xmlns:xlink="http://www.w3.org/1999/xlink" xlink:title="width of head including eyes" id="ABBRID0E4BAE" xlink:type="simple">HW</abbrev>: 1.76–1.89 mm, <abbrev xmlns:xlink="http://www.w3.org/1999/xlink" xlink:title="width of pronotum" id="ABBRID0EBCAE" xlink:type="simple">PW</abbrev>: 3.58–3.77 mm, <abbrev xmlns:xlink="http://www.w3.org/1999/xlink" xlink:title="width of elytra" id="ABBRID0EFCAE" xlink:type="simple">EW</abbrev>: 3.63–3.82 mm, <abbrev xmlns:xlink="http://www.w3.org/1999/xlink" xlink:title="length of antennae" id="ABBRID0EJCAE" xlink:type="simple">AL</abbrev>: 4.56–4.90 mm, <abbrev xmlns:xlink="http://www.w3.org/1999/xlink" xlink:title="length of pronotum" id="ABBRID0ENCAE" xlink:type="simple">PL</abbrev>: 2.16–2.38 mm, <abbrev xmlns:xlink="http://www.w3.org/1999/xlink" xlink:title="length of elytra, measured at the widest point" id="ABBRID0ERCAE" xlink:type="simple">EL</abbrev>: 4.17–4.36 mm.</p></tp:treatment-sec><tp:treatment-sec sec-type="distribution" id="SECID0EVCAE"><title>Distribution.</title><p>China (Yunnan) and Myanmar. New to China.</p></tp:treatment-sec><tp:treatment-sec sec-type="remarks" id="SECID0E1CAE"><title>Remarks.</title><p>The metallic hue of the elytra ranges from usually greenish-coppery to rarely blue or violet (<xref ref-type="bibr" rid="B1">Assing 2018</xref>). The specimens we collected in Yunnan all have blue metallic elytra. New record for China.</p></tp:treatment-sec><ref-list><ref id="B1"><mixed-citation xmlns:xlink="http://www.w3.org/1999/xlink" xlink:type="simple"><person-group><name name-style="western"><surname>Assing</surname><given-names>V</given-names></name></person-group> (<year>2018</year>) <article-title>On some species of <italic><tp:taxon-name><tp:taxon-name-part taxon-name-part-type="genus">Apatetica</tp:taxon-name-part></tp:taxon-name></italic> Westwood (<tp:taxon-name><tp:taxon-name-part taxon-name-part-type="order">Coleoptera</tp:taxon-name-part></tp:taxon-name>: <tp:taxon-name><tp:taxon-name-part taxon-name-part-type="family">Staphylinidae</tp:taxon-name-part></tp:taxon-name>: <tp:taxon-name><tp:taxon-name-part taxon-name-part-type="subfamily">Apateticinae</tp:taxon-name-part></tp:taxon-name>).</article-title><source>Beiträge zur Entomologie</source><volume>68</volume>(<issue>2</issue>): <fpage>347</fpage>–<lpage>359</lpage>. <ext-link xlink:href="10.21248/contrib.entomol.68.2.347-359" ext-link-type="doi" xlink:type="simple">https://doi.org/10.21248/contrib.entomol.68.2.347-359</ext-link></mixed-citation></ref></ref-list></tp:taxon-treatment>
