# Supplementary material for: ﻿A new species and some new distribution records of the genus Apatetica Westwood from China (Coleoptera, Staphylinidae, Apateticinae)
Source: Zookeys. 2024 Sep 13;1212:65–77. doi: 10.3897/zookeys.1212.130072 (PMC11415618; doi:10.3897/zookeys.1212.130072)
Supplement: XML Treatment for Apatetica intermedia [file zookeys.1212.130072-treatment3.xml]

<!DOCTYPE tp:taxon-treatment
  PUBLIC "-//TaxonX//DTD Taxonomic Treatment Publishing DTD v0 20100105//EN" "tax-treatment-NSO.dtd">
<tp:taxon-treatment xmlns:tp="http://www.plazi.org/taxpub"><tp:treatment-meta><kwd-group><label>Taxon classification</label><kwd>
              <named-content content-type="kingdom">Animalia</named-content>
            </kwd><kwd>
              <named-content content-type="order">Coleoptera</named-content>
            </kwd><kwd>
              <named-content content-type="family">Staphylinidae</named-content>
            </kwd></kwd-group><mixed-citation publication-type="journal"><person-group><name><surname>Chang</surname><given-names>Jin-Kang</given-names></name><name><surname>Schillhammer</surname><given-names>Harald</given-names></name><name><surname>Tang</surname><given-names>Liang</given-names></name></person-group><article-title>﻿A new species and some new distribution records of the genus <italic><tp:taxon-name><tp:taxon-name-part taxon-name-part-type="genus" reg="Apatetica">Apatetica</tp:taxon-name-part></tp:taxon-name></italic> Westwood from China (<tp:taxon-name><tp:taxon-name-part taxon-name-part-type="order">Coleoptera</tp:taxon-name-part></tp:taxon-name>, <tp:taxon-name><tp:taxon-name-part taxon-name-part-type="family">Staphylinidae</tp:taxon-name-part></tp:taxon-name>, <tp:taxon-name><tp:taxon-name-part taxon-name-part-type="subfamily">Apateticinae</tp:taxon-name-part></tp:taxon-name>)</article-title><source>Zookeys</source><day>13</day><month>09</month><year>2024</year><volume>1212</volume><fpage>65</fpage><lpage>77</lpage><pub-id pub-id-type="doi">10.3897/zookeys.1212.130072</pub-id></mixed-citation></tp:treatment-meta><tp:nomenclature><label>﻿</label><tp:taxon-name>
            <object-id xmlns:xlink="http://www.w3.org/1999/xlink" content-type="arpha" xlink:type="simple">39030E46-5E6E-5859-9D1F-BC7634C656FE</object-id>
            <tp:taxon-name-part taxon-name-part-type="genus" reg="Apatetica">Apatetica</tp:taxon-name-part>
            <tp:taxon-name-part taxon-name-part-type="species" reg="intermedia">intermedia</tp:taxon-name-part>
          </tp:taxon-name><tp:taxon-authority>Cameron, 1930</tp:taxon-authority><xref ref-type="fig" rid="F4">Fig. 4 中型脊葬隐翅虫</xref><tp:nomenclature-citation-list><tp:nomenclature-citation><tp:taxon-name>
                <tp:taxon-name-part taxon-name-part-type="genus" reg="Apatetica">Apatetica</tp:taxon-name-part>
                <tp:taxon-name-part taxon-name-part-type="species" reg="intermedia">intermedia</tp:taxon-name-part>
              </tp:taxon-name><comment>Cameron, 1930: 30; <xref ref-type="bibr" rid="B6">Madge 1980</xref>: 317.</comment></tp:nomenclature-citation><tp:nomenclature-citation><tp:taxon-name>
                <tp:taxon-name-part taxon-name-part-type="genus" reg="Apatetica">Apatetica</tp:taxon-name-part>
                <tp:taxon-name-part taxon-name-part-type="species" reg="birmanica">birmanica</tp:taxon-name-part>
              </tp:taxon-name><comment>Jansson, 1946: 7.</comment></tp:nomenclature-citation></tp:nomenclature-citation-list></tp:nomenclature><tp:treatment-sec sec-type="type material" id="SECID0EMFAE"><title>Type material examined.</title><p><italic><tp:taxon-name><tp:taxon-name-part taxon-name-part-type="genus" reg="Apatetica">A.</tp:taxon-name-part><tp:taxon-name-part taxon-name-part-type="species" reg="intermedia">intermedia</tp:taxon-name-part></tp:taxon-name></italic>: There is one specimen in the <named-content xmlns:xlink="http://www.w3.org/1999/xlink" content-type="dwc:institutional_code" xlink:title="Natural History Museum, London" xlink:href="http://grbio.org/institution/natural-history-museum-london" xlink:type="simple">BMNH</named-content> from the type locality with the following label data: “60853 \ Doherty \ Birmah Ruby M<sup>es</sup> \ Fry coll. 1905 100. \ <tp:taxon-name><tp:taxon-name-part taxon-name-part-type="genus" reg="Apatetica">Apatetica</tp:taxon-name-part><tp:taxon-name-part taxon-name-part-type="species" reg="intermedia">intermedia</tp:taxon-name-part></tp:taxon-name> Cam. i.l.“. It is not specifically labeled as the type, but it may be the type specimen.</p><p><italic><tp:taxon-name><tp:taxon-name-part taxon-name-part-type="genus" reg="Apatetica">A.</tp:taxon-name-part><tp:taxon-name-part taxon-name-part-type="species" reg="birmanica">birmanica</tp:taxon-name-part></tp:taxon-name></italic>: <bold><italic>Holotype</italic></bold> ♂: “N.E. BURMA, Kambaiti, 2000 m, 4/6.1934 <italic><tp:taxon-name><tp:taxon-name-part taxon-name-part-type="genus" reg="Malaise">Malaise</tp:taxon-name-part></tp:taxon-name></italic> \ Typus \ <tp:taxon-name><tp:taxon-name-part taxon-name-part-type="genus" reg="Apatetica">Apatetica</tp:taxon-name-part><tp:taxon-name-part taxon-name-part-type="species" reg="birmanica">birmanica</tp:taxon-name-part></tp:taxon-name> Jansson \ 6378 E91 \ <named-content xmlns:xlink="http://www.w3.org/1999/xlink" content-type="dwc:institutional_code" xlink:title="Naturhistoriska Riksmuseet" xlink:href="http://grbio.org/institution/naturhistoriska-riksmuseet" xlink:type="simple">NHRS</named-content>-JLKB 000027515” (<named-content xmlns:xlink="http://www.w3.org/1999/xlink" content-type="dwc:institutional_code" xlink:title="Naturhistoriska Riksmuseet" xlink:href="http://grbio.org/institution/naturhistoriska-riksmuseet" xlink:type="simple">NHRS</named-content>); 2 <bold><italic>paratypes</italic></bold> (sex not determined): “N.E. Burma, Kambaiti, 7000 ft. 25-27/4 1934, R. MALAISE \ Paratypus \ 6376 [6377 resp.] E91 \ <named-content xmlns:xlink="http://www.w3.org/1999/xlink" content-type="dwc:institutional_code" xlink:title="Naturhistoriska Riksmuseet" xlink:href="http://grbio.org/institution/naturhistoriska-riksmuseet" xlink:type="simple">NHRS</named-content>-JLKB 000027541 [000027516 resp.]” (<named-content xmlns:xlink="http://www.w3.org/1999/xlink" content-type="dwc:institutional_code" xlink:title="Naturhistoriska Riksmuseet" xlink:href="http://grbio.org/institution/naturhistoriska-riksmuseet" xlink:type="simple">NHRS</named-content>).</p></tp:treatment-sec><tp:treatment-sec sec-type="material" id="SECID0EBIAE"><title>Material examined.</title><p>China – <bold>Sichuan Prov.</bold> • 3♂♂, 3♀♀, SNCA1158–SNCA1163; Dayi County, Xiling Snow Mt.; <named-content xmlns:xlink="http://www.w3.org/1999/xlink" content-type="dwc:verbatimCoordinates" xlink:type="simple"><named-content content-type="geo-json" specific-use="{&#34;type&#34;:&#34;Point&#34;,&#34;coordinates&#34;:[103.194167,30.650000]}" id="NCID0EMIAE" xlink:type="simple">30°38'60"N, 103°10'99"E</named-content></named-content>; alt. 1250 m; 31 Jul 2021; Zhao &amp; Cai leg.; <abbrev xmlns:xlink="http://www.w3.org/1999/xlink" xlink:title="College of Life Sciences, Shanghai Normal University" id="ABBRID0ERIAE" xlink:type="simple">SHNU</abbrev>.</p></tp:treatment-sec><tp:treatment-sec sec-type="description" id="SECID0EVIAE"><title>Measurements.</title><p><abbrev xmlns:xlink="http://www.w3.org/1999/xlink" xlink:title="body length, measured from the anterior margin of the clypeus to the abdominal apex" id="ABBRID0E2IAE" xlink:type="simple">BL</abbrev>: 8.2–8.3 mm, <abbrev xmlns:xlink="http://www.w3.org/1999/xlink" xlink:title="forebody length, measured from the anterior margin of the clypeus to the apex of the elytra" id="ABBRID0E6IAE" xlink:type="simple">FL</abbrev>: 6.4–6.7 mm. <abbrev xmlns:xlink="http://www.w3.org/1999/xlink" xlink:title="width of head including eyes" id="ABBRID0EDJAE" xlink:type="simple">HW</abbrev>: 1.57–1.67 mm, <abbrev xmlns:xlink="http://www.w3.org/1999/xlink" xlink:title="width of pronotum" id="ABBRID0EHJAE" xlink:type="simple">PW</abbrev>: 3.23–3.43 mm, <abbrev xmlns:xlink="http://www.w3.org/1999/xlink" xlink:title="width of elytra" id="ABBRID0ELJAE" xlink:type="simple">EW</abbrev>: 3.53–3.68 mm, <abbrev xmlns:xlink="http://www.w3.org/1999/xlink" xlink:title="length of antennae" id="ABBRID0EPJAE" xlink:type="simple">AL</abbrev>: 2.84–2.89 mm, <abbrev xmlns:xlink="http://www.w3.org/1999/xlink" xlink:title="length of pronotum" id="ABBRID0ETJAE" xlink:type="simple">PL</abbrev>: 1.81–1.96 mm, <abbrev xmlns:xlink="http://www.w3.org/1999/xlink" xlink:title="length of elytra, measured at the widest point" id="ABBRID0EXJAE" xlink:type="simple">EL</abbrev>: 3.58–3.77 mm.</p></tp:treatment-sec><tp:treatment-sec sec-type="redescription" id="SECID0E2JAE"><title>Redescription.</title><p>(based on specimens from Sichuan). Body (Fig. <xref ref-type="fig" rid="F4">4A, B</xref>) entirely black, except antennomeres 10 and 11, and tarsi slightly reddish.</p><fig id="F4" position="float" orientation="portrait"><object-id xmlns:xlink="http://www.w3.org/1999/xlink" content-type="doi" xlink:type="simple">10.3897/zookeys.1212.130072.figure4</object-id><object-id xmlns:xlink="http://www.w3.org/1999/xlink" content-type="arpha" xlink:type="simple">27DC259B-47C0-5498-8A3F-342488FAF501</object-id><label>Figure 4.</label><caption><p><italic><tp:taxon-name><tp:taxon-name-part taxon-name-part-type="genus" reg="Apatetica">Apatetica</tp:taxon-name-part><tp:taxon-name-part taxon-name-part-type="species" reg="intermedia">intermedia</tp:taxon-name-part></tp:taxon-name></italic> (SNCA1158) <bold>A</bold> dorsal habitus <bold>B</bold> ventral habitus <bold>C, D</bold> aedeagus in lateral view <bold>E, F</bold> aedeagus in ventral view. Scale bars: 2 mm (<bold>A, B</bold>); 0.5 mm (<bold>C–F</bold>).</p></caption><graphic xmlns:xlink="http://www.w3.org/1999/xlink" xlink:href="zookeys-1212-065_article-130072__-g004.jpg" position="float" orientation="portrait" xlink:type="simple" id="oo_1133611.jpg"><uri content-type="original_file" xlink:type="simple">https://binary.pensoft.net/fig/1133611</uri></graphic></fig><p>Head transverse; vertex with a pair of small punctate patches separated by a cluster of numerous punctures; punctation of portions near inner margin of eye very dense and elongated; interstices with distinct microsculpture. Antennae moderately long; antennomere 4, 5 approximately 1.8 times as long as broad, 6–10 weakly oblong.</p><p>Pronotum approximately 1.8 times as broad as long and 2.1 times as broad as head, broadest in posterior third, strongly tapering anteriad; explanate part of lateral margins narrow in anterior half, gradually becoming broader in posterior half; each side of the posterior margin with a tooth-like extension, exactly fitting into an emargination at base of elytra; anterior angles with weak projection, posterior angles sharply marked and directed posteriad; disc convex in cross-section, with a pair of groove-like dents at middle, punctation coarse and quite dense in anterior third, irregularly distributed in median third and almost absent in basal third.</p><p>Elytra short, 1.9–2.0 times as long as pronotum; anterior margin of shoulders with an abrupt excavation opposite the pronotal basal tooth; each elytron with nine finely punctate striae; intervals rather flat and with micropunctation; posterior margin of each elytron convex. Scutellum weakly transverse with transverse microsculpture. Legs short.</p><p>Abdomen with microsculpture, punctation dense and moderately coarse.</p><p><bold>Male.</bold> Tergite VIII convex, proximally broad, apically obtusely pointed; aedeagus (Fig. <xref ref-type="fig" rid="F4">4C–F</xref>) 1.7 mm long; median lobe moderately slender, gradually tapering apicad, and apically moderately acute in ventral view; apical portion of ventral process straight in lateral view; parameres long and weakly slender, extending beyond apex of median lobe and curved ventrad apically.</p><p><bold>Female.</bold> Tergite VIII flat, wedge-shaped, apically obtusely pointed.</p></tp:treatment-sec><tp:treatment-sec sec-type="distribution" id="SECID0EZLAE"><title>Distribution.</title><p>China (Sichuan) and Myanmar. New to China.</p></tp:treatment-sec><tp:treatment-sec sec-type="diagnosis" id="SECID0E5LAE"><title>Diagnosis.</title><p><italic><tp:taxon-name><tp:taxon-name-part taxon-name-part-type="genus" reg="Apatetica">Apatetica</tp:taxon-name-part><tp:taxon-name-part taxon-name-part-type="species" reg="intermedia">intermedia</tp:taxon-name-part></tp:taxon-name></italic> can be distinguished from all known congeners, except <italic><tp:taxon-name><tp:taxon-name-part taxon-name-part-type="genus" reg="Apatetica">A.</tp:taxon-name-part><tp:taxon-name-part taxon-name-part-type="species" reg="sikkimi">sikkimi</tp:taxon-name-part></tp:taxon-name></italic> Fauvel, 1895, by the anterior margin of shoulders which have an abrupt excavation opposite the pronotal basal tooth. <italic><tp:taxon-name><tp:taxon-name-part taxon-name-part-type="genus" reg="Apatetica">Apatetica</tp:taxon-name-part><tp:taxon-name-part taxon-name-part-type="species" reg="intermedia">intermedia</tp:taxon-name-part></tp:taxon-name></italic> differs from <italic><tp:taxon-name><tp:taxon-name-part taxon-name-part-type="genus" reg="Apatetica">A.</tp:taxon-name-part><tp:taxon-name-part taxon-name-part-type="species" reg="sikkimi">sikkimi</tp:taxon-name-part></tp:taxon-name></italic> by the relatively larger eyes, the weak projection on the anterior angles of pronotum (pronotal anterior angles with no projection in <italic><tp:taxon-name><tp:taxon-name-part taxon-name-part-type="genus" reg="Apatetica">A.</tp:taxon-name-part><tp:taxon-name-part taxon-name-part-type="species" reg="sikkimi">sikkimi</tp:taxon-name-part></tp:taxon-name></italic>), and relatively sparser pronotal punctation.</p></tp:treatment-sec><ref-list><ref id="B6"><mixed-citation xmlns:xlink="http://www.w3.org/1999/xlink" xlink:type="simple"><person-group><name name-style="western"><surname>Madge</surname><given-names>RB</given-names></name></person-group> (<year>1980</year>) <article-title>Taxonomic notes on <italic><tp:taxon-name><tp:taxon-name-part taxon-name-part-type="genus">Apatetica</tp:taxon-name-part></tp:taxon-name></italic> Westwood (<tp:taxon-name><tp:taxon-name-part taxon-name-part-type="order">Coleoptera</tp:taxon-name-part></tp:taxon-name>: <tp:taxon-name><tp:taxon-name-part taxon-name-part-type="family">Silphidae</tp:taxon-name-part></tp:taxon-name>), with a review of the species with black elytra.</article-title><source>Oriental Insects</source><volume>13</volume>: <fpage>311</fpage>–<lpage>321</lpage>. <ext-link xlink:href="10.1080/00305316.1979.10433624" ext-link-type="doi" xlink:type="simple">https://doi.org/10.1080/00305316.1979.10433624</ext-link></mixed-citation></ref></ref-list></tp:taxon-treatment>
