# Supplementary material for: ﻿A new species and some new distribution records of the genus Apatetica Westwood from China (Coleoptera, Staphylinidae, Apateticinae)
Source: Zookeys. 2024 Sep 13;1212:65–77. doi: 10.3897/zookeys.1212.130072 (PMC11415618; doi:10.3897/zookeys.1212.130072)
Supplement: XML Treatment for Apatetica laevicollis [file zookeys.1212.130072-treatment4.xml]

<!DOCTYPE tp:taxon-treatment
  PUBLIC "-//TaxonX//DTD Taxonomic Treatment Publishing DTD v0 20100105//EN" "tax-treatment-NSO.dtd">
<tp:taxon-treatment xmlns:tp="http://www.plazi.org/taxpub"><tp:treatment-meta><kwd-group><label>Taxon classification</label><kwd>
              <named-content content-type="kingdom">Animalia</named-content>
            </kwd><kwd>
              <named-content content-type="order">Coleoptera</named-content>
            </kwd><kwd>
              <named-content content-type="family">Staphylinidae</named-content>
            </kwd></kwd-group><mixed-citation publication-type="journal"><person-group><name><surname>Chang</surname><given-names>Jin-Kang</given-names></name><name><surname>Schillhammer</surname><given-names>Harald</given-names></name><name><surname>Tang</surname><given-names>Liang</given-names></name></person-group><article-title>﻿A new species and some new distribution records of the genus <italic><tp:taxon-name><tp:taxon-name-part taxon-name-part-type="genus" reg="Apatetica">Apatetica</tp:taxon-name-part></tp:taxon-name></italic> Westwood from China (<tp:taxon-name><tp:taxon-name-part taxon-name-part-type="order">Coleoptera</tp:taxon-name-part></tp:taxon-name>, <tp:taxon-name><tp:taxon-name-part taxon-name-part-type="family">Staphylinidae</tp:taxon-name-part></tp:taxon-name>, <tp:taxon-name><tp:taxon-name-part taxon-name-part-type="subfamily">Apateticinae</tp:taxon-name-part></tp:taxon-name>)</article-title><source>Zookeys</source><day>13</day><month>09</month><year>2024</year><volume>1212</volume><fpage>65</fpage><lpage>77</lpage><pub-id pub-id-type="doi">10.3897/zookeys.1212.130072</pub-id></mixed-citation></tp:treatment-meta><tp:nomenclature><label>﻿</label><tp:taxon-name>
            <object-id xmlns:xlink="http://www.w3.org/1999/xlink" content-type="arpha" xlink:type="simple">283B77CB-C2EF-5098-9211-0415C1223EBE</object-id>
            <tp:taxon-name-part taxon-name-part-type="genus" reg="Apatetica">Apatetica</tp:taxon-name-part>
            <tp:taxon-name-part taxon-name-part-type="species" reg="laevicollis">laevicollis</tp:taxon-name-part>
          </tp:taxon-name><tp:taxon-authority>Fauvel, 1904</tp:taxon-authority><xref ref-type="fig" rid="F5">Fig. 5 光胸脊葬隐翅虫</xref><tp:nomenclature-citation-list><tp:nomenclature-citation><tp:taxon-name>
                <tp:taxon-name-part taxon-name-part-type="genus" reg="Apatetica">Apatetica</tp:taxon-name-part>
                <tp:taxon-name-part taxon-name-part-type="species" reg="laevicollis">laevicollis</tp:taxon-name-part>
              </tp:taxon-name><comment>Fauvel, 1904: 86; <xref ref-type="bibr" rid="B6">Madge 1980</xref>: 315; <xref ref-type="bibr" rid="B1">Assing 2018</xref>: 354.</comment></tp:nomenclature-citation></tp:nomenclature-citation-list></tp:nomenclature><tp:treatment-sec sec-type="material" id="SECID0E2PAE"><title>Material examined.</title><p>China – <bold>Guangdong Prov.</bold> • 3♂♂, 4♀♀, SNCA1171–SNCA1177; Shixing County, Chebaling Mt., Xianrendong Village; <named-content xmlns:xlink="http://www.w3.org/1999/xlink" content-type="dwc:verbatimCoordinates" xlink:type="simple"><named-content content-type="geo-json" specific-use="{&#34;type&#34;:&#34;Point&#34;,&#34;coordinates&#34;:[114.207222,24.734722]}" id="NCID0EGQAE" xlink:type="simple">24°44'05"N, 114°12'26"E</named-content></named-content>; alt. 508 m; 23–26 Jul 2008; Liang H. B. leg.; <abbrev xmlns:xlink="http://www.w3.org/1999/xlink" xlink:title="College of Life Sciences, Shanghai Normal University" id="ABBRID0ELQAE" xlink:type="simple">SHNU</abbrev>. • 2♀♀, SNCA1178, SNCA1179; Shixing County, Chebaling Mt., Chebaling Village; <named-content xmlns:xlink="http://www.w3.org/1999/xlink" content-type="dwc:verbatimCoordinates" xlink:type="simple"><named-content content-type="geo-json" specific-use="{&#34;type&#34;:&#34;Point&#34;,&#34;coordinates&#34;:[114.196944,24.681944]}" id="NCID0ESQAE" xlink:type="simple">24°40'55"N, 114°11'49"E</named-content></named-content>; alt. 590 m; 24 Jul 2008; Liang H. B. leg.; <abbrev xmlns:xlink="http://www.w3.org/1999/xlink" xlink:title="College of Life Sciences, Shanghai Normal University" id="ABBRID0EXQAE" xlink:type="simple">SHNU</abbrev>. – <bold>Guangxi Prov.</bold> • 2♂♂, 4♀♀, SNCA1164–SNCA1169; Xing’an County, Maoershan Mt.; <named-content xmlns:xlink="http://www.w3.org/1999/xlink" content-type="dwc:verbatimCoordinates" xlink:type="simple"><named-content content-type="geo-json" specific-use="{&#34;type&#34;:&#34;Point&#34;,&#34;coordinates&#34;:[110.470278,25.886389]}" id="NCID0EARAE" xlink:type="simple">25°53'11"N, 110°28'13"E</named-content></named-content>; beech forest, mixed leaf litter, humus, sifted; alt. 810 m; 28 Jul 2014; Peng, Song, Yu &amp; Yan leg.; <abbrev xmlns:xlink="http://www.w3.org/1999/xlink" xlink:title="College of Life Sciences, Shanghai Normal University" id="ABBRID0EFRAE" xlink:type="simple">SHNU</abbrev>. • 1♀, SNCA1170; Jinxiu County, Laoshan Forest Farm; <named-content xmlns:xlink="http://www.w3.org/1999/xlink" content-type="dwc:verbatimCoordinates" xlink:type="simple"><named-content content-type="geo-json" specific-use="{&#34;type&#34;:&#34;Point&#34;,&#34;coordinates&#34;:[110.197500,24.117222]}" id="NCID0EMRAE" xlink:type="simple">24°07'02"N, 110°11'51"E</named-content></named-content>; beech forest, mixed leaf litter, humus, sifted; alt. 950 m; 26 Jul 2014; Peng, Song, Yu &amp; Yan leg.; <abbrev xmlns:xlink="http://www.w3.org/1999/xlink" xlink:title="College of Life Sciences, Shanghai Normal University" id="ABBRID0ERRAE" xlink:type="simple">SHNU</abbrev>.</p><fig id="F5" position="float" orientation="portrait"><object-id xmlns:xlink="http://www.w3.org/1999/xlink" content-type="doi" xlink:type="simple">10.3897/zookeys.1212.130072.figure5</object-id><object-id xmlns:xlink="http://www.w3.org/1999/xlink" content-type="arpha" xlink:type="simple">7473E489-6F35-57B4-BE87-A08DA8520F9C</object-id><label>Figure 5.</label><caption><p><italic><tp:taxon-name><tp:taxon-name-part taxon-name-part-type="genus" reg="Apatetica">Apatetica</tp:taxon-name-part><tp:taxon-name-part taxon-name-part-type="species" reg="laevicollis">laevicollis</tp:taxon-name-part></tp:taxon-name></italic> (SNCA1164) <bold>A</bold> dorsal habitus <bold>B</bold> ventral habitus <bold>C, D</bold> aedeagus in lateral view <bold>E, F</bold> aedeagus in ventral view. Scale bars: 2 mm (<bold>A, B</bold>); 0.5 mm (<bold>C–F</bold>).</p></caption><graphic xmlns:xlink="http://www.w3.org/1999/xlink" xlink:href="zookeys-1212-065_article-130072__-g005.jpg" position="float" orientation="portrait" xlink:type="simple" id="oo_1133612.jpg"><uri content-type="original_file" xlink:type="simple">https://binary.pensoft.net/fig/1133612</uri></graphic></fig></tp:treatment-sec><tp:treatment-sec sec-type="description" id="SECID0EZSAE"><title>Measurements.</title><p><abbrev xmlns:xlink="http://www.w3.org/1999/xlink" xlink:title="body length, measured from the anterior margin of the clypeus to the abdominal apex" id="ABBRID0E6SAE" xlink:type="simple">BL</abbrev>: 7.6–8.1 mm, <abbrev xmlns:xlink="http://www.w3.org/1999/xlink" xlink:title="forebody length, measured from the anterior margin of the clypeus to the apex of the elytra" id="ABBRID0EDTAE" xlink:type="simple">FL</abbrev>: 6.1–6.3 mm. <abbrev xmlns:xlink="http://www.w3.org/1999/xlink" xlink:title="width of head including eyes" id="ABBRID0EHTAE" xlink:type="simple">HW</abbrev>: 1.39–1.42 mm, <abbrev xmlns:xlink="http://www.w3.org/1999/xlink" xlink:title="width of pronotum" id="ABBRID0ELTAE" xlink:type="simple">PW</abbrev>: 3.03–3.19 mm, <abbrev xmlns:xlink="http://www.w3.org/1999/xlink" xlink:title="width of elytra" id="ABBRID0EPTAE" xlink:type="simple">EW</abbrev>: 3.09–3.19 mm, <abbrev xmlns:xlink="http://www.w3.org/1999/xlink" xlink:title="length of antennae" id="ABBRID0ETTAE" xlink:type="simple">AL</abbrev>: 2.77–2.84 mm, <abbrev xmlns:xlink="http://www.w3.org/1999/xlink" xlink:title="length of pronotum" id="ABBRID0EXTAE" xlink:type="simple">PL</abbrev>: 1.67–1.72 mm, <abbrev xmlns:xlink="http://www.w3.org/1999/xlink" xlink:title="length of elytra, measured at the widest point" id="ABBRID0E2TAE" xlink:type="simple">EL</abbrev>: 3.38–3.48 mm.</p></tp:treatment-sec><tp:treatment-sec sec-type="distribution" id="SECID0E6TAE"><title>Distribution.</title><p>China (Guangdong and Guangxi) and Vietnam. New to China.</p></tp:treatment-sec><tp:treatment-sec sec-type="remarks" id="SECID0EEUAE"><title>Remarks.</title><p>The previous record from the Chinese province Sichuan (<xref ref-type="bibr" rid="B6">Madge 1980</xref>) is based on a misidentification and refers to <italic><tp:taxon-name><tp:taxon-name-part taxon-name-part-type="genus" reg="Apatetica">A.</tp:taxon-name-part><tp:taxon-name-part taxon-name-part-type="species" reg="gibba">gibba</tp:taxon-name-part></tp:taxon-name></italic>. New record for China.</p></tp:treatment-sec><ref-list><ref id="B6"><mixed-citation xmlns:xlink="http://www.w3.org/1999/xlink" xlink:type="simple"><person-group><name name-style="western"><surname>Madge</surname><given-names>RB</given-names></name></person-group> (<year>1980</year>) <article-title>Taxonomic notes on <italic><tp:taxon-name><tp:taxon-name-part taxon-name-part-type="genus">Apatetica</tp:taxon-name-part></tp:taxon-name></italic> Westwood (<tp:taxon-name><tp:taxon-name-part taxon-name-part-type="order">Coleoptera</tp:taxon-name-part></tp:taxon-name>: <tp:taxon-name><tp:taxon-name-part taxon-name-part-type="family">Silphidae</tp:taxon-name-part></tp:taxon-name>), with a review of the species with black elytra.</article-title><source>Oriental Insects</source><volume>13</volume>: <fpage>311</fpage>–<lpage>321</lpage>. <ext-link xlink:href="10.1080/00305316.1979.10433624" ext-link-type="doi" xlink:type="simple">https://doi.org/10.1080/00305316.1979.10433624</ext-link></mixed-citation></ref><ref id="B1"><mixed-citation xmlns:xlink="http://www.w3.org/1999/xlink" xlink:type="simple"><person-group><name name-style="western"><surname>Assing</surname><given-names>V</given-names></name></person-group> (<year>2018</year>) <article-title>On some species of <italic><tp:taxon-name><tp:taxon-name-part taxon-name-part-type="genus">Apatetica</tp:taxon-name-part></tp:taxon-name></italic> Westwood (<tp:taxon-name><tp:taxon-name-part taxon-name-part-type="order">Coleoptera</tp:taxon-name-part></tp:taxon-name>: <tp:taxon-name><tp:taxon-name-part taxon-name-part-type="family">Staphylinidae</tp:taxon-name-part></tp:taxon-name>: <tp:taxon-name><tp:taxon-name-part taxon-name-part-type="subfamily">Apateticinae</tp:taxon-name-part></tp:taxon-name>).</article-title><source>Beiträge zur Entomologie</source><volume>68</volume>(<issue>2</issue>): <fpage>347</fpage>–<lpage>359</lpage>. <ext-link xlink:href="10.21248/contrib.entomol.68.2.347-359" ext-link-type="doi" xlink:type="simple">https://doi.org/10.21248/contrib.entomol.68.2.347-359</ext-link></mixed-citation></ref></ref-list></tp:taxon-treatment>
