# Supplementary material for: ﻿A new species and some new distribution records of the genus Apatetica Westwood from China (Coleoptera, Staphylinidae, Apateticinae)
Source: Zookeys. 2024 Sep 13;1212:65–77. doi: 10.3897/zookeys.1212.130072 (PMC11415618; doi:10.3897/zookeys.1212.130072)
Supplement: XML Treatment for Apatetica sikkimi [file zookeys.1212.130072-treatment5.xml]

<!DOCTYPE tp:taxon-treatment
  PUBLIC "-//TaxonX//DTD Taxonomic Treatment Publishing DTD v0 20100105//EN" "tax-treatment-NSO.dtd">
<tp:taxon-treatment xmlns:tp="http://www.plazi.org/taxpub"><tp:treatment-meta><kwd-group><label>Taxon classification</label><kwd>
              <named-content content-type="kingdom">Animalia</named-content>
            </kwd><kwd>
              <named-content content-type="order">Coleoptera</named-content>
            </kwd><kwd>
              <named-content content-type="family">Staphylinidae</named-content>
            </kwd></kwd-group><mixed-citation publication-type="journal"><person-group><name><surname>Chang</surname><given-names>Jin-Kang</given-names></name><name><surname>Schillhammer</surname><given-names>Harald</given-names></name><name><surname>Tang</surname><given-names>Liang</given-names></name></person-group><article-title>﻿A new species and some new distribution records of the genus <italic><tp:taxon-name><tp:taxon-name-part taxon-name-part-type="genus" reg="Apatetica">Apatetica</tp:taxon-name-part></tp:taxon-name></italic> Westwood from China (<tp:taxon-name><tp:taxon-name-part taxon-name-part-type="order">Coleoptera</tp:taxon-name-part></tp:taxon-name>, <tp:taxon-name><tp:taxon-name-part taxon-name-part-type="family">Staphylinidae</tp:taxon-name-part></tp:taxon-name>, <tp:taxon-name><tp:taxon-name-part taxon-name-part-type="subfamily">Apateticinae</tp:taxon-name-part></tp:taxon-name>)</article-title><source>Zookeys</source><day>13</day><month>09</month><year>2024</year><volume>1212</volume><fpage>65</fpage><lpage>77</lpage><pub-id pub-id-type="doi">10.3897/zookeys.1212.130072</pub-id></mixed-citation></tp:treatment-meta><tp:nomenclature><label>﻿</label><tp:taxon-name>
            <object-id xmlns:xlink="http://www.w3.org/1999/xlink" content-type="arpha" xlink:type="simple">BF21BBF7-71AF-537E-99B8-1FF13910EF7F</object-id>
            <tp:taxon-name-part taxon-name-part-type="genus" reg="Apatetica">Apatetica</tp:taxon-name-part>
            <tp:taxon-name-part taxon-name-part-type="species" reg="sikkimi">sikkimi</tp:taxon-name-part>
          </tp:taxon-name><tp:taxon-authority>Fauvel, 1895</tp:taxon-authority><xref ref-type="fig" rid="F6">Fig. 6 锡金脊葬隐翅虫</xref><tp:nomenclature-citation-list><tp:nomenclature-citation><tp:taxon-name>
                <tp:taxon-name-part taxon-name-part-type="genus" reg="Apatetica">Apatetica</tp:taxon-name-part>
                <tp:taxon-name-part taxon-name-part-type="species" reg="sikkimi">sikkimi</tp:taxon-name-part>
              </tp:taxon-name><comment>Fauvel, 1895: 193; <xref ref-type="bibr" rid="B6">Madge 1980</xref>: 317.</comment></tp:nomenclature-citation><tp:nomenclature-citation><tp:taxon-name>
                <tp:taxon-name-part taxon-name-part-type="genus" reg="Apatetica">Apatetica</tp:taxon-name-part>
                <tp:taxon-name-part taxon-name-part-type="species" reg="indica">indica</tp:taxon-name-part>
              </tp:taxon-name><comment>Cameron, 1930: 29.</comment></tp:nomenclature-citation></tp:nomenclature-citation-list></tp:nomenclature><tp:treatment-sec sec-type="type material" id="SECID0EBXAE"><title>Type material examined.</title><p><italic><tp:taxon-name><tp:taxon-name-part taxon-name-part-type="genus" reg="Apatetica">A.</tp:taxon-name-part><tp:taxon-name-part taxon-name-part-type="species" reg="sikkimi">sikkimi</tp:taxon-name-part></tp:taxon-name></italic>: <bold><italic>Holotype</italic></bold> (sex not determined): “Darjeeling \ <tp:taxon-name><tp:taxon-name-part taxon-name-part-type="genus" reg="Apatetica"/><tp:taxon-name-part taxon-name-part-type="species" reg="sikkimi">sikkimi</tp:taxon-name-part></tp:taxon-name> Fvl. \ I.R.Sc.N.B. 17.479 <tp:taxon-name><tp:taxon-name-part taxon-name-part-type="genus" reg="Apatetica">Apatetica</tp:taxon-name-part></tp:taxon-name> Coll. et det. A. Fauvel“ (<named-content xmlns:xlink="http://www.w3.org/1999/xlink" content-type="dwc:institutional_code" xlink:title="Institut Royal des Sciences Naturelle" xlink:href="http://grbio.org/institution/institut-royal-des-sciences-naturelles-de-belgique" xlink:type="simple">IRSNB</named-content>).</p><p><italic><tp:taxon-name><tp:taxon-name-part taxon-name-part-type="genus" reg="Apatetica">A.</tp:taxon-name-part><tp:taxon-name-part taxon-name-part-type="species" reg="indica">indica</tp:taxon-name-part></tp:taxon-name></italic>: <bold><italic>Holotype</italic></bold> (sex not determined): “British Bootang, Maria Basti, 1899 \ Oberthur Coll. 1902-65 \ <tp:taxon-name><tp:taxon-name-part taxon-name-part-type="genus" reg="Apatetica">Apatetica</tp:taxon-name-part><tp:taxon-name-part taxon-name-part-type="species" reg="indica">indica</tp:taxon-name-part></tp:taxon-name> Cam. Type \ Determined from description G.J.A. <tp:taxon-name><tp:taxon-name-part taxon-name-part-type="genus" reg="Apatetica">Apatetica</tp:taxon-name-part><tp:taxon-name-part taxon-name-part-type="species" reg="sikkimi">sikkimi</tp:taxon-name-part></tp:taxon-name>, Fauv. \ 2FF coll. Oberth. 2 MM from same locality agree with A. viridipennis, Fauv.“ (<named-content xmlns:xlink="http://www.w3.org/1999/xlink" content-type="dwc:institutional_code" xlink:title="Natural History Museum, London" xlink:href="http://grbio.org/institution/natural-history-museum-london" xlink:type="simple">BMNH</named-content>).</p></tp:treatment-sec><tp:treatment-sec sec-type="remarks" id="SECID0EQZAE"><title>Remark.</title><p>The type locality of <italic><tp:taxon-name><tp:taxon-name-part taxon-name-part-type="genus" reg="Apatetica">A.</tp:taxon-name-part><tp:taxon-name-part taxon-name-part-type="species" reg="indica">indica</tp:taxon-name-part></tp:taxon-name></italic> is in West Bengal, India. Maria Basti is located in Kalimpong environs in Darjeeling.</p></tp:treatment-sec><tp:treatment-sec sec-type="material" id="SECID0EB1AE"><title>Material examined.</title><p>China – <bold>Xizang Prov.</bold> • 1♂, 1♀, SNCA1153, SNCA1155; Hanmi; alt. 2100 m; 12–31 Jul 2013; Wen-Xuan Bi leg.; <abbrev xmlns:xlink="http://www.w3.org/1999/xlink" xlink:title="College of Life Sciences, Shanghai Normal University" id="ABBRID0EJ1AE" xlink:type="simple">SHNU</abbrev>. • 1♂, SNCA1154; Motuo County, forest nr. 80K; <named-content xmlns:xlink="http://www.w3.org/1999/xlink" content-type="dwc:verbatimCoordinates" xlink:type="simple"><named-content content-type="geo-json" specific-use="{&#34;type&#34;:&#34;Point&#34;,&#34;coordinates&#34;:[95.489722,29.658056]}" id="NCID0EQ1AE" xlink:type="simple">29°39'29"N, 95°29'23"E</named-content></named-content>; alt. 2100 m; 11–12 Aug 2022; Peng, Song, Yin &amp; Zhang leg.; <abbrev xmlns:xlink="http://www.w3.org/1999/xlink" xlink:title="College of Life Sciences, Shanghai Normal University" id="ABBRID0EV1AE" xlink:type="simple">SHNU</abbrev>.</p></tp:treatment-sec><tp:treatment-sec sec-type="description" id="SECID0EZ1AE"><title>Measurements.</title><p><abbrev xmlns:xlink="http://www.w3.org/1999/xlink" xlink:title="body length, measured from the anterior margin of the clypeus to the abdominal apex" id="ABBRID0E61AE" xlink:type="simple">BL</abbrev>: 7.4–9.7 mm, <abbrev xmlns:xlink="http://www.w3.org/1999/xlink" xlink:title="forebody length, measured from the anterior margin of the clypeus to the apex of the elytra" id="ABBRID0ED2AE" xlink:type="simple">FL</abbrev>: 6.3–7.6 mm. <abbrev xmlns:xlink="http://www.w3.org/1999/xlink" xlink:title="width of head including eyes" id="ABBRID0EH2AE" xlink:type="simple">HW</abbrev>: 1.42–1.62 mm, <abbrev xmlns:xlink="http://www.w3.org/1999/xlink" xlink:title="width of pronotum" id="ABBRID0EL2AE" xlink:type="simple">PW</abbrev>: 3.19–3.58 mm, <abbrev xmlns:xlink="http://www.w3.org/1999/xlink" xlink:title="width of elytra" id="ABBRID0EP2AE" xlink:type="simple">EW</abbrev>: 3.38–3.72 mm, <abbrev xmlns:xlink="http://www.w3.org/1999/xlink" xlink:title="length of antennae" id="ABBRID0ET2AE" xlink:type="simple">AL</abbrev>: 2.70–3.38 mm, <abbrev xmlns:xlink="http://www.w3.org/1999/xlink" xlink:title="length of pronotum" id="ABBRID0EX2AE" xlink:type="simple">PL</abbrev>: 1.86–2.06 mm, <abbrev xmlns:xlink="http://www.w3.org/1999/xlink" xlink:title="length of elytra, measured at the widest point" id="ABBRID0E22AE" xlink:type="simple">EL</abbrev>: 3.48–4.12 mm.</p></tp:treatment-sec><tp:treatment-sec sec-type="redescription" id="SECID0E62AE"><title>Redescription.</title><p>(based on specimens from Xizang). Body (Fig. <xref ref-type="fig" rid="F6">6A, B</xref>) entirely black, except antennomeres 10, 11 and tarsi slightly reddish.</p><fig id="F6" position="float" orientation="portrait"><object-id xmlns:xlink="http://www.w3.org/1999/xlink" content-type="doi" xlink:type="simple">10.3897/zookeys.1212.130072.figure6</object-id><object-id xmlns:xlink="http://www.w3.org/1999/xlink" content-type="arpha" xlink:type="simple">25DBD09F-BA3A-5337-AAEA-4E2DD303F393</object-id><label>Figure 6.</label><caption><p><italic><tp:taxon-name><tp:taxon-name-part taxon-name-part-type="genus" reg="Apatetica">Apatetica</tp:taxon-name-part><tp:taxon-name-part taxon-name-part-type="species" reg="sikkimi">sikkimi</tp:taxon-name-part></tp:taxon-name></italic> (SNCA1153) <bold>A</bold> dorsal habitus <bold>B</bold> ventral habitus <bold>C, D</bold> aedeagus in lateral view <bold>E, F</bold> aedeagus in ventral view. Scale bars: 2 mm (<bold>A, B</bold>); 0.5 mm (<bold>C–F</bold>).</p></caption><graphic xmlns:xlink="http://www.w3.org/1999/xlink" xlink:href="zookeys-1212-065_article-130072__-g006.jpg" position="float" orientation="portrait" xlink:type="simple" id="oo_1133613.jpg"><uri content-type="original_file" xlink:type="simple">https://binary.pensoft.net/fig/1133613</uri></graphic></fig><p>Head weakly transverse, eyes small; dorsal surface rather flat, with punctation coarse, dense, and partly confluent. Antennae moderately long; antennomere 4 twice as long as broad, 5 nearly twice as long as broad, 6–8 weakly oblong, and 10 approximately as long as broad.</p><p>Pronotum approximately 1.7 times as broad as long and 2.2 times as broad as head, broadest in posterior fourth, strongly tapering anteriad; explanate part of lateral margins extremely narrow in anterior half, barely visible, gradually becoming broader in posterior half; each side of the posterior margin with a tooth as in <italic><tp:taxon-name><tp:taxon-name-part taxon-name-part-type="genus" reg="Apatetica">A.</tp:taxon-name-part><tp:taxon-name-part taxon-name-part-type="species" reg="intermedia">intermedia</tp:taxon-name-part></tp:taxon-name></italic>; anterior angles with no projection, posterior angles sharply marked and directed posteriad; disc steeply convex in cross-section, with punctation conspicuously coarse and very dense in antero-median portion, slightly less dense in lateral portions and almost absent in basal quarter.</p><p>Elytra short, 1.9–2.0 times as long as pronotum; anterior margin of shoulders with an abrupt excavation opposite the pronotal basal tooth; each elytron with nine finely punctate striae; intervals flat and with micropunctation; posterior margins truncate in the middle. Scutellum weakly transverse and with transverse microsculpture. Legs short.</p><p>Abdomen with microsculpture, punctation dense and moderately coarse.</p><p><bold>Male.</bold> Tergite VIII convex, proximally broad, apically obtusely pointed; aedeagus (Fig. <xref ref-type="fig" rid="F6">6C–F</xref>) 1.7 mm long; median lobe moderately slender, gradually tapering apicad, with apex moderately acute in ventral view; apical portion of ventral process straight in lateral view; parameres long and moderately slender, extending beyond apex of median lobe and strongly curved ventrad apically.</p><p><bold>Female.</bold> Tergite VIII flat, wedge-shaped, apically obtusely pointed.</p></tp:treatment-sec><tp:treatment-sec sec-type="distribution" id="SECID0EJ5AE"><title>Distribution.</title><p>Bhutan, China (Xizang) and India. New to China.</p></tp:treatment-sec><tp:treatment-sec sec-type="diagnosis" id="SECID0EO5AE"><title>Diagnosis.</title><p>Except for <italic><tp:taxon-name><tp:taxon-name-part taxon-name-part-type="genus" reg="Apatetica">A.</tp:taxon-name-part><tp:taxon-name-part taxon-name-part-type="species" reg="intermedia">intermedia</tp:taxon-name-part></tp:taxon-name></italic> (the difference is mentioned above), the species is similar to <italic><tp:taxon-name><tp:taxon-name-part taxon-name-part-type="genus" reg="Apatetica">A.</tp:taxon-name-part><tp:taxon-name-part taxon-name-part-type="species" reg="curtipennis">curtipennis</tp:taxon-name-part></tp:taxon-name></italic>, but it can be recognized from latter by the smaller eyes, pronotal anterior angles without a projection (<italic><tp:taxon-name><tp:taxon-name-part taxon-name-part-type="genus" reg="Apatetica">A.</tp:taxon-name-part><tp:taxon-name-part taxon-name-part-type="species" reg="curtipennis">curtipennis</tp:taxon-name-part></tp:taxon-name></italic>: anterior angles with prominent projection), the distribution of pronotal large punctation (<italic><tp:taxon-name><tp:taxon-name-part taxon-name-part-type="genus" reg="Apatetica">A.</tp:taxon-name-part><tp:taxon-name-part taxon-name-part-type="species" reg="curtipennis">curtipennis</tp:taxon-name-part></tp:taxon-name></italic>: punctation conspicuously coarse, very dense in antero-median portion, slightly less dense in lateral portions, and somewhat irregularly distributed in posterior portion) and anterior margin of shoulders with an abrupt excavation opposite the pronotal basal tooth (<italic><tp:taxon-name><tp:taxon-name-part taxon-name-part-type="genus" reg="Apatetica">A.</tp:taxon-name-part><tp:taxon-name-part taxon-name-part-type="species" reg="curtipennis">curtipennis</tp:taxon-name-part></tp:taxon-name></italic>: shoulders with no excavation).</p></tp:treatment-sec><ref-list><ref id="B6"><mixed-citation xmlns:xlink="http://www.w3.org/1999/xlink" xlink:type="simple"><person-group><name name-style="western"><surname>Madge</surname><given-names>RB</given-names></name></person-group> (<year>1980</year>) <article-title>Taxonomic notes on <italic><tp:taxon-name><tp:taxon-name-part taxon-name-part-type="genus">Apatetica</tp:taxon-name-part></tp:taxon-name></italic> Westwood (<tp:taxon-name><tp:taxon-name-part taxon-name-part-type="order">Coleoptera</tp:taxon-name-part></tp:taxon-name>: <tp:taxon-name><tp:taxon-name-part taxon-name-part-type="family">Silphidae</tp:taxon-name-part></tp:taxon-name>), with a review of the species with black elytra.</article-title><source>Oriental Insects</source><volume>13</volume>: <fpage>311</fpage>–<lpage>321</lpage>. <ext-link xlink:href="10.1080/00305316.1979.10433624" ext-link-type="doi" xlink:type="simple">https://doi.org/10.1080/00305316.1979.10433624</ext-link></mixed-citation></ref></ref-list></tp:taxon-treatment>
